# Supplementary material for: Human Osteoblast-Conditioned Media Can Influence Staphylococcus aureus Biofilm Formation
Source: Int J Mol Sci. 2022 Nov 19;23(22):14393. doi: 10.3390/ijms232214393 (PMC9696964; doi:10.3390/ijms232214393)
Supplement: Supplementary file 1 [file ijms-23-14393-s001.zip]

Archive with 1 entries (1 files):
- ijms-2035043-supplementary.pdf
